# Supplementary material for: Longitudinal assessment of network reorganizations and language recovery in postoperative patients with glioma
Source: Brain Commun. 2022 Apr 6;4(2):fcac046. doi: 10.1093/braincomms/fcac046 (PMC8994117; doi:10.1093/braincomms/fcac046)
Supplement: fcac046_Supplementary_Data [file fcac046_supplementary_data.zip]

Archive with 2 entries (2 files):
- Supplementary_Material 1.pdf
- Supplementary_Material 2.xlsx
