# Supplementary material for: Longitudinal assessment of network reorganizations and language recovery in postoperative patients with glioma
Source: Brain Commun. 2022 Apr 6;4(2):fcac046. doi: 10.1093/braincomms/fcac046 (PMC8994117; doi:10.1093/braincomms/fcac046)
Supplement: fcac046_Supplementary_Data [file fcac046_supplementary_data.zip › Supplementary_Material 2.xlsx]

## Sheet: Sheet1
							Lesion volume					FD					AQ					SS				Com						Repetition					Naming					BNT					KPS
ID	Index	Sex	Age	Education	WHO grade	WHO 2016	TP1	TP2	TP3	TP4	TP5	TP1	TP2	TP3	TP4	TP5	TP1	TP2	TP3	TP4	TP5	TP1	TP2	TP3	TP4	TP5	TP1	TP2	TP3	TP4	TP5	TP1	TP2	TP3	TP4	TP5	TP1	TP2	TP3	TP4	TP5	TP1	TP2	TP3	TP4	TP5	TP1	TP2	TP3
P009	1	1	30	12	2	Oligdendroglioma (WHO II)	3292		1773	1416	1452	0.0570661		0.055182	0.052265	0.0372572	84.913		79.913	79.1826	84.0522	15		17	15	15	206		183	193	203	98		96	99	100	87		54	63	82	16		8	7	8	90		100
P011	2	1	23	9	2	Oligdendroglioma (WHO II)	1090		1050		953	0.0623638		0.0583638		0.0544362	90.8826		72.087		91.3304	17		10		17	216		208		220	95		90		100	95.5		80		91	21		22		26	90		100
P016	3	1	36	12	2	Oligdendroglioma (WHO II)	2035	4400			1058	0.0635585	0.228306			0.0860058	95.7826	87.4783			93.0435	19	17			18	216	201			219	100	98			100	95	82			90	23	20			24	100	90
P017	4	1	38	14	3	Anaplastic Oligdendroglioma (WHO III)	2922	5050		3525		0.0362344	0.030292		0.023172		97.2	42.7391		85.0957		19	5		15		230	135		215		100	95		100		96	10		82		20	1		20		100	80
P018	5	2	67	3	3	Anaplastic Astrocytoma (WHO III)	2204	2535			2087	0.114808	0.0449861			0.0643057	82.1565	51.2609			70.8087	17	10			15	172	141			145	87	47			79	79	48			62	12	6			8	90	70
P028	6	2	36	16	2	Oligdendroglioma (WHO II)	7534		5325		6393	0.0398622		0.0467356		0.0515119	97.4174		63.5217		70.5826	20		19		18	230		208		230	100		100		100	93		84		95	20		6		8	100		100
P030	7	1	46	6	4	Glioblastoma (WHO IV)	4737		3518	1328		0.10894		0.0797288	0.10541		82.0696		65.8348	73.713		16		11	13		171		166	183		97		86	82		79		61	77		11		9	11		90		90
P043	8	1	43	18	2	Astrocytoma(WHO II)	890	3258		1338		0.0450186	0.0542792		0.0516996		90.4	68.5478		91.8174		17	12		18		230	165		221		97	92		100		85	59		83		21	18		27		100	100
P044	9	1	49	12	2	Oligdendroglioma (WHO II)	1876	3279			420	0.0299323	0.131282			0.100518	95.4	49.8522			80.9826	18	12			15	230	134			216	100	33			75	97	38			86	22	10			20	90	40
P046	10	2	32	9	2	Astrocytoma (WHO II)	1109		5272	1718		0.0640465		0.030891	0.0270979		95.1043		88.4174	92.7043		19		17	18		222		221	222		100		100	100		89		76	87		20		19	22		100		90
P047	11	2	60	0	3	Anaplastic Oligdendroglioma (WHO III)	4370		1020	351		0.0752164		0.133959	0.0843496		66.887		50.2348	52.3913		14		9	11		139		120	131		65		48	47		69		61	48		9		7	7		90		100
P048	12	2	63	14	3	Anaplastic Astrocytoma (WHO III)	8468		1547		821	0.0500139		0.0614461		0.134858	70.3652		45.8696		51.1652	13		7		9	179		148		156	87		48		48	57		47		50	14		6		8	100		100
P049	13	1	29	16	3	Anaplastic Astrocytoma (WHO III)	2601		5211	397		0.0647697		0.0487601	0.0859965		97.2		85.8957	97.7652		20		18	20		230		192	225		96		96	97		90		70	94		25		21	27		100		90
P051	14	1	52	16	4	Glioblastoma (WHO IV)	5663	4526		925		0.168221	0.0710802		0.0956756		80.5217	59.2783		79.8174		15	14		13		213	109		198		90	73		98		70	36		85		8	3		8		90	70
P053	15	2	29	14	2	Astrocytoma (WHO II)	546	1039		225		0.0806446	0.0293388		0.0676474		100	81.5826		100		20	17		20		230	216		230		100	62		100		100	82		100		30	30		27		100	100
P071	16	1	41	16	2	Astrocytoma (WHO II), IDH-mutant	2073		2035	1354		0.0876864		0.0632615	0.0538293		96.8522		84.6348	95.2		19		17	19		226		212	230		100		97	100		96		64	86		24		14	21		100		100
P072	17	1	59	1	2	Astrocytoma (WHO II),IDH1（-）	2356	2338		2706		0.0999462	0.0512033		0.113764		68.5391	39.0174		56.6		13	9		12		158	83		115		84	41		73		60	28		40		12	3		7		90	90
P075	18	1	36	19	2	Astrocytoma (WHO II)，IDH1（+）	3191	4019		2530		0.0969859	0.114413		0.0470949		98.7652	14.8261		98.0261		20	4		20		225	44		228		100	13		93		96	2		98		26	1		22		100	100
P081	19	1	61	6	4	Glioblastoma (WHO IV)，IDH1（-）	1565	4139		1634		0.058081	0.115178		0.0891719		87.9478	55.2522		87.3565		16	6		16		211	134		218		96	92		96		92	66		86		22	19		22		100	40
P094	20	1	50	16	3	Anaplastic Astrocytoma (WHO III)，IDH1（-）	1922	2061		1249		0.138988	0.100707		0.146469		98.2	67.3652		92.2087		10	8		10		230	156		214		99	68		99		92	61		79		25	6		17		100	90
P096	21	2	39	9	2	Oligdendroglioma (WHO II)，IDH1（-)	1261	3578		1997		0.0512086	0.0305795		0.0343158		87.9304	24.9478		77.7913		15	6		16		220	142		223		97	1		45		97	3		87		20	1		18		100	100
P100	22	1	33	21	2	Diffuse Astrocytoma (WHO II), IDH1-mutant	2692	3270		2027		0.10049	0.0535538		0.08029		97.2	81.8957		97.8		19	17		20		230	192		230		100	86		100		96	70		89		26	5		22		90	90
P101	23	1	42	19	4	Glioblastoma (WHO IV)	4761		1302	126		0.0429236		0.0429937	0.0453016		90.6696		65.0696	72.2522		18		15	15		217		171	180		81		39	46		98		62	87		18		9	12		100		100
P103	24	2	39	4	3	Anaplastic Astrocytoma (WHO III), IDH-mutant	2805		5022	1591		0.0311292		0.114658	0.0597232		84.3565		41.6087	71.4609		16		6	13		195		168	187		97		54	87		80		21	59		6		2	6		91		50
P105	25	1	28	12	2	Astrocytoma (WHO II),IDH-mutant	1532	3020		989		0.0745457	0.0921629		0.105537		97.1043	64.5652		94.4174		19	12		19		222	179		221		100	89		98		99	36		88		26	13		26		100	100
P106	26	1	56	6	4	Glioblastoma (WHO IV),IDH1（-）	6020	5408		2264		0.101212	0.0821258		0.0813969		84.4348	64.9043		69.9826		17	17		13		189	107		193		93	70		84		77	38		52		9	4		4		90	60
P201	27	1	55	12	2	Astrocytoma (WHO II),IDH1（+）	1175		1997	1449		0.126917		0.066175	0.12253		94.1826		84.513	90.1304		19		19	20		216		206	197		98		60	75		89		83	90		23		17	24		100		100
P204	28	2	59	12	4	Glioblastoma (WHO IV),IDH1（-）	1567		4746	1793		0.0601671		0.0431009	0.0648835		91.8174		87.1391	86.174		18		18	15		221		158	209		98		100	99		83		87	91		23		24	22		100		100
P210	29	2	40	9	2	Astrocytoma (WHO II),IDH1（+）	1968		814	393		0.0434639		0.0552111	0.0373684		95.4		87.5043	87.0783		20		17	18		207		199	178		98		100	96		91		81	82		15		9	10		90		90
P217	30	2	31	16	2	Diffuse glioma，Oligdendroglioma (WHO II)	1595	1803	967	689		0.036936	0.0464151	0.0513115	0.0664		96.5304	79.6174	97.7565	99.4522		19	16	20	20		220	175	218	226		98	89	100	100		97	73	94	99		26	19	27	27		100	90	100
P218	31	1	28	19	4	Glioblastoma(WHO IV)	609	1556	1944	883		0.0532977	0.0551904	0.0551904	0.0546356		93.0609	62.7739	84.313	92.5217		18	13	16	19		210	140	183	213		98	80	100	100		94	43	82	80		19	5	19	25		100	100	100
P219	32	1	42	16	2	Diffuse Oligdendroglioma (WHO II),1p/19q-codeleted	1920		2563	1289		0.0342424		0.0350057	0.0372502		99.0522	14.3739	91.9565	96.287		20	1	19	20		226	117	195	208		98	15	97	100		97	6	88	91		24	1	16	25		100	60	100
P220	33	1	50	9	2	Diffuse glioma，Oligdendroglioma (WHO II)	492		1431	531		0.155307	0.224734	0.146206	0.106937		95.9652		75.2696	89.4174		19		10	16		225		217	221		98		98	100		92		84	91		24		25	22		100	70	100
P221	34	1	62	12	2	Diffuse glioma (WHO II)，NOS	410	1437	2049	440		0.0702899	0.0653516		0.050953		78.9826	23.3913	81.0696	84.2522		15	8	18	17		193	85	171	180		98	1	69	81		83	1	82	92		16	6	14	14		100	100	90
[truncated: 7 more columns]
